# Supplementary material for: Anti-Inflammatory, Antioxidant Activities, and Phytochemical Characterization of Edible Plants Exerting Synergistic Effects in Human Gastric Epithelial Cells
Source: Antioxidants (Basel). 2023 Feb 27;12(3):591. doi: 10.3390/antiox12030591 (PMC10045632; doi:10.3390/antiox12030591)
Supplement: Supplementary file 1 [file antioxidants-12-00591-s001.zip]

Archive with 1 entries (1 files):
- antioxidants-2180393-supplementary.pdf
